# Supplementary material for: Data-Driven Optimization and Mechanical Assessment of Perovskite Solar Cells via Stacking Ensemble and SHAP Interpretability
Source: Materials (Basel). 2025 Sep 22;18(18):4429. doi: 10.3390/ma18184429 (PMC12471739; doi:10.3390/ma18184429)
Supplement: Supplementary file 1 [file materials-18-04429-s001.zip]

Archive with 1 entries (1 files):
- materials-3826319-supplementary.pdf
